# Supplementary material for: The prevalence of sarcopenia and risk factors in the older adult in China: a systematic review and meta-analysis
Source: Front Public Health. 2024 Aug 5;12:1415398. doi: 10.3389/fpubh.2024.1415398 (PMC11331796; doi:10.3389/fpubh.2024.1415398)
Supplement: SUPPLEMENTARY FILE 3 — The general information of included literature. [file Table_3.XLSX]

## Sheet: Supplementary File3
Number	Study	Region	Population source	Diagnostic criteria	Muscle mass assessment methods	Sarcopenia size (male/female)	Sample size (male/female)	The prevalence rate（%）	AHRQ score	Risk factor
1	Wang.et al,2024	Yunnan-guizhou Plateau region*	Community population	AWGS（2019）	BIA	194（84/110）	1327（650/677）	0.1462	8	①②⑤
2	Dai.et al,2023	China	Community population	AWGS（2019）	BIA	919（462/457）	5016（2575/2441）	0.1832	6	①②
3	Wan.et al,2023	Gansu	Inpatients	AWGS（2019）	BIA	232（——)	540（——)	0.4296	6	①
4	Zou.et al,2023	Anhui	Community population	AWGS（2019）	BIA	214（61/153）	1716(691/1025）	0.1247	6	③
5	Ma.et al,2023	Shandong	Inpatients	AWGS（2019）	BIA	143（——)	606（——)	0.236	6	⑨
6	Chen.et al,2023	Xiangtan	Community population	AWGS（2019）	BIA	87（46/41）	556（276/280）	0.1565	7	②③④
7	Musha.et al,2023	Xinjiang	Community population	AWGS（2019）	BIA	184（96/88）	1561（710/851）	0.1179	7
8	He.et al,2022	Shanghai	Community population	AWGS（2019）	BIA	275（134/141）	1407（826/581）	0.1955	9	①③⑥
9	Zhong.et al,2022	Hunan	Community population	AWGS（2019）	BIA	282（95/187）	1040（347/693）	0.2712	7	②⑧⑨
10	Tang.et al,2022	Inner Mongolia	Community population	AWGS	BIA	92（53/39）	526（301/225）	0.1749	7	③
11	Han.et al,2022	Urumqi	Inpatients	SARC-F Scale	——	113（—）	695（327/368）	0.1626	6	⑦
12	Li.et al,2022	Taijin	Community population	IWGS（2011）	BIA	115（53/62）	475（228/247）	0.2421	7
13	Zhang.et al,2022	Dali	Community population	AWGS（2019）	BIA	21（——）	103（——）	0.2039	8	①⑥⑩
14	Li.et al,2022	Zhejiang	Community population	AWGS（2014）	BIA	278（142/136）	1420（710/710）	0.1958	6	⑩
15	Ko.et al,2021	Taiwan	Health examination population	AWGS（2019）	BIA	138（51/87）	500（235/265）	0.276	8	①②③
16	Chang.et al,2021	Taiwan	Nursing home population	AWGS（2019）	BIA	88（28/60）	170（42/128）	0.5176	7	⑨
17	Pan.et al,2021	Xining	Inpatients	AWGS（2014）	BIA	30（13/17）	150（92/58）	0.2	6
18	Zhang.et al,2021	Jiangsu	Inpatients	AWGS（2019）	BIA	173（105/68）	445（278/167）	0.3888	7	⑥⑦
19	Liu.et al,2020	Western China*	Community population	AWGS	BIA	556（——)	1712（——)	0.3248	7
20	Yang.et al,2020	Urumqi	Community population	EWGSOP（2018）	BIA	22（12/10）	483（184/299)	0.0455	6	①
				EWGSOP（2014）		76（41/35）		0.1573		①②
				AWGS（2014）		44（20/24)		0.0911		①
				IWGS（2014）		78（45/33）		0.1615		①
21	Chen.et al,2020	Nanjing	Community population	EWGSOP	DXA	27（9/18）	249（95/154）	0.1084	7
22	Xu.et al,2020	Chengdu	Inpatients	AWGS（2014）	DXA	63（44/19）	142（98/44）	0.4437	6	②③
23	Liang.et al,2020	Beijing	Inpatients	AWGS（2014）	DXA	80（—）	180（85/95）	0.4444	8
24	Meng.et al,2020	Xinxiang	Community population	AWGS（2014）	BIA	131（35/96）	1004（433/571）	0.1305	7	①③④⑤⑥
25	Che.et al,2020	Urumqi	Community population	Ishii Scale	——	287（119/168）	740（279/461）	0.3878	8	④
26	Tian.et al,2020	Urumqi	Community population	AWGS（2014）	BIA	35（15/20）	395（——)	0.0886	8	②③⑦
27	Yang.et al,2019	Suzhou	Nursing home population	AWGS（2014）	BIA	91（34/57）	316（112/204）	0.288	8	②③
28	Yao.et al,2019	Xiangtan	Inpatients	AWGS	BIA	47（15/32）	378（153/225）	0.1243	7	②③
29	Liu.et al,2019	Chongqing	Community population	AWGS（2014）	BIA	14（6/8）	247（——）	0.0567	7	③
30	He.et al,2019	Beijing	T2DM patients	AWGS（2014）	BIA	75（——)	650（——)	0.1154	6
31	Hao.et al,2018	Chengdu	Inpatients	AWGS	BIA	127（77/50）	407（292/115）	0.312	7	①③⑤
32	Zeng.et al,2018	Chengdu	Nursing home population	EWGSOP	BIA	90（21/69）	277（83/194）	0.3249	7	④⑧
				AWGS		95（13/82）		0.343		④⑧
				IWGS		106（24/82）		0.3827		④⑧
33	Zhang.et al,2018	Shanghai	Community population	AWGS	BIA	164（55/109）	1148（368/780）	0.1429	8	②
34	Wang.et al,2018	Chengdu	Community population	AWGS（2014）	BIA	71（29/42）	915（451/464）	0.0776	7
35	Yang.et al,2018	Suzhou	Community population	AWGS	DBA	91（34/57）	316（112/204）	0.288	8
36	Liao.et al,2018	Chongqing	Nursing home population	AWGS（2014）	BIA	86（26/60）	225（63/162）	0.3822	6	②③⑦
37	Wang.et al,2018	Nantong	Outpatients	AWGS（2014）	BIA	92（39/53）	407（197/210）	0.226	8
38	Hai.et al,2017	Chengdu	Community population	AWGS	BIA	88（47/41）	836（415/421）	0.1053	8
39	Hu.et al,2017	Sichuan	Community population	AWGS（2014）	DXA	112（41/71）	607（251/356）	0.1845	7
40	Han.et al,2016	Tianjin	Community population	AWGS（2014）	BIA	99（30/69)	1069（467/602)	0.0926	6
41	Xia.et al,2016	Beijing	Community population	AWGS（2014）	BIA	137（41/96）	683（239/444）	0.2006	6
42	Gao.et al,2015	Sichuan	Community population	AWGS	——	60（——)	612（254/358)	0.098	9	①②⑩
43	Meng.et al,2015	Taiwan	Community population	EWGSOP	DXA	44（34/10）	771（412/359）	0.0571	7	①③
44	Wu.et al,2014	taiwan	Community population	EWGSOP	BIA	39（11/28）	549（285/264）	0.071	6	①②③
45	Yu.et al,2014	Hong Kong	Community population	EWGSOP	——	361（——)	4000（2000/2000）	0.0903	8	①②
Note: AWGS refers to the Asian Working Group on Sarcopenia; EWGSOP refers to European Working Group on Sarcopenia in Older People; IWGS refers to the International Working Group on Sarcopenia; SARC-F Scale: a simple five-item scoring questionnaire for sarcopenia; Ishii Scale: a simple three-item scoring questionnaire for sarcopenia; BIA refers to bioelectrical impedance method; DXA refers to dual…
